# Supplementary material for: Identification of lncRNAs associated with early‐stage breast cancer and their prognostic implications
Source: Mol Oncol. 2019 May 8;13(6):1342–55. doi: 10.1002/1878-0261.12489 (PMC6547626; doi:10.1002/1878-0261.12489)
Supplement: Supplementary file 17 — Table S10. Complete list of dysregulated mRNA co‐expressed with dysregulated lncRNAs supported by split reads in IDC vs. DCIS with Pearson correlation coefficient (PCC) ≥ 0.9. [file MOL2-13-1342-s017.xlsx]

## Sheet: Sheet1
Rao et al., 2018. Identification of lncRNAs associated with early stage breast cancer and their prognostic implications.
Supplementary Table S10. Complete list of dysregulated mRNA co-expressed with dysregulated lncRNAs supported by split reads in IDC vs. DCIS with Pearson correlation coefficient (PCC) ≥ 0.9.
lncRNA	Gene	Pearson correlation coefficient
RP11-757G1.6	CHRM2	0.943687
RP11-757G1.6	PEG10	0.9716
MAPT-AS1	CYP4F22	0.929912
MAPT-AS1	CYP2A6	-0.988882
MAPT-AS1	MYBPC1	0.985576
MAPT-AS1	SLC1A1	0.968737
MAPT-AS1	C10orf107	0.990061
